# Supplementary material for: Chromium Complexes Supported by Salen-Type Ligands for the Synthesis of Polyesters, Polycarbonates, and Their Copolymers through Chemoselective Catalysis
Source: Int J Mol Sci. 2023 Apr 21;24(8):7642. doi: 10.3390/ijms24087642 (PMC10144741; doi:10.3390/ijms24087642)
Supplement: Supplementary file 1 [file ijms-24-07642-s001.zip]

Archive with 1 entries (1 files):
- ijms-2318450-supplementary.pdf
